# Supplementary material for: Prognostic Associations of Concomitant Antibiotic Use in Patients with Advanced NSCLC Treated with Atezolizumab: Sensitivity Analysis of a Pooled Investigation of Five Randomised Control Trials
Source: Biomedicines. 2023 Feb 11;11(2):528. doi: 10.3390/biomedicines11020528 (PMC9953420; doi:10.3390/biomedicines11020528)
Supplement: Supplementary file 1 [file biomedicines-11-00528-s001.zip]

Archive with 1 entries (1 files):
- biomedicines-2132167-supplementary.pdf
